# Supplementary material for: Comparative Analysis of the Macroscale Structural Connectivity in the Macaque and Human Brain
Source: PLoS Comput Biol. 2014 Mar 27;10(3):e1003529. doi: 10.1371/journal.pcbi.1003529 (PMC3967942; doi:10.1371/journal.pcbi.1003529)
Supplement: Table S1 — RM acronyms and full names of the regions constituting the whole brain parcellation used in the current study. Each region is classified as allocortical (Allo), isocortical (Iso) or subcortical (Sub). An assignment is also provided based on a 5 way division (F = frontal, T = temporal, P = parietal, O = occipital, L = limbic, I = insular). (XLS) [file pcbi.1003529.s004.xls]

## Sheet: Sheet1
RM acronyms	Full name	Cortical Region	Cortical Type
PFCoi	orbito intermediate prefrontal cortex	F	Iso
PFCom	orbitomedial prefrontal cortex	F	Iso
PFCol	orbitolateral prefrontal cortex	F	Iso
G	gustatory cortex	F	Iso
PMCvl	ventrolateral premotor cortex	F	Iso
PFCpol	prefrontal polar cortex	F	Iso
PFCvl	ventrolateral prefrontal cortex	F	Iso
PFCm	medial prefrontal cortex	F	Iso
PFCcl	centrolateral prefrontal cortex	F	Iso
M1	primary motor cortex	F	Iso
PFCdm	dorsomedial prefrontal cortex	F	Iso
FEF	frontal eye field	F	Iso
PFCdl	dorsolateral prefrontal cortex	F	Iso
PMCm	medial premotor cortex	F	Iso
PMCdl	dorsolateral premotor cortex	F	Iso
Tcpol	temporal polar cortex	T	Iso
TCs	superior temporal cortex	T	Iso
TCc	central temporal cortex	T	Iso
TCi	inferior temporal cortex	T	Iso
TCv	ventral temporal cortex	T	Iso
A1	primary auditory cortex	T	Iso
A2	secondary auditory cortex	T	Iso
S1	primary somatosensory cortex	P	Iso
S2	secondary somatosensory cortex	P	Iso
PCi	inferior parietal cortex	P	Iso
PCm	medial parietal cortex	P	Iso
PCip	intraparietal cortex	P	Iso
PCs	superior parietal cortex	P	Iso
V1	visual area 1 (primary visual cortex)	O	Iso
V2	visual area 2 (secondary visual cortex)	O	Iso
VACd	anterior visual area, dorsal part	O	Iso
VACv	anterior visual area, ventral part	O	Iso
Amyg	amygdala	L	Sub
PHC	parahippocampal cortex	L	Allo
HC	hippocampus	L	Allo
CCs	subgenual cingulate cortex	L	Allo
CCr	retrosplenial cingulate cortex	L	Allo
CCp	posterior cingulate cortex	L	Allo
CCa	anterior cingulate cortex	L	Allo
Ia	anterior insula	I	Iso
Ip	posterior insula	I	Iso
