# Supplementary material for: Comparative Analysis of the Macroscale Structural Connectivity in the Macaque and Human Brain
Source: PLoS Comput Biol. 2014 Mar 27;10(3):e1003529. doi: 10.1371/journal.pcbi.1003529 (PMC3967942; doi:10.1371/journal.pcbi.1003529)
Supplement: Table S2 — Weighted HMIS results of the hemisphere wise analysis for the RM regions. Regions exhibiting significant HMIS values (p<0.05 FDR corrected) are in bold. The p-values and z-scores of the aforementioned metrics are also depicted. (XLS) [file pcbi.1003529.s005.xls]

## Sheet: Sheet1
RM acronym	Right		Left
	z-score	p-value	z-score	p-value
PFCoi	2.80929	0.00089991	2.0106	0.0176982
PFCom	2.66549	0.00169983	2.59846	0.00159984
PFCol	1.72352	0.0337966	0.950268	0.174983
G	1.40584	0.0740926	1.27271	0.0971903
PMCvl	2.42117	0.00359964	2.34174	0.00389961
PFCpol	1.80529	0.0269973	1.55549	0.0527947
PFCvl	1.48625	0.059894	0.951264	0.176182
PFCm	1.70562	0.0390961	1.33477	0.0850915
PFCcl	1.05238	0.144086	0.80459	0.217878
M1	3.47843	0.0001	4.03045	0.0001
PFCdm	0.529453	0.308569	1.43255	0.0724928
FEF	1.37968	0.0805919	1.9092	0.0194981
PFCdl	0.841607	0.207079	0.838276	0.208279
PMCm	2.09601	0.0110989	2.3835	0.00409959
PMCdl	2.18112	0.00949905	2.44023	0.00339966
Tcpol	2.0883	0.0131987	1.6619	0.0438956
TCs	0.504439	0.318068	0.337149	0.376862
TCc	1.48383	0.0633937	1.33725	0.0892911
TCi	1.96621	0.0162984	1.71018	0.0363964
TCv	0.684539	0.255474	0.598532	0.287971
A1	0.640987	0.267573	0.509516	0.317268
A2	1.2185	0.109689	1.02075	0.158584
S1	3.59597	0.0001	3.82562	0.0001
S2	1.80447	0.029597	1.75485	0.0321968
PCi	1.82049	0.0279972	1.65846	0.0416958
PCm	0.431316	0.345665	0.727382	0.239876
PCip	2.32366	0.00649935	2.11551	0.0112989
PCs	2.35794	0.00639936	2.53426	0.00209979
V1	3.63702	0.0001	3.66807	0.0001
V2	3.02944	0.00019998	2.74403	0.00119988
VACd	2.47071	0.00359964	2.62772	0.00219978
VACv	3.13713	0.0001	2.96094	0.00039996
Amyg	2.823	0.00059994	2.5324	0.00239976
PHC	0.334705	0.382562	-0.0153122	0.522848
HC	2.35184	0.00509949	2.18286	0.00779922
CCs	1.88295	0.0177982	1.81961	0.0235976
CCr	-0.329032	0.641136	-0.370256	0.657434
CCp	-0.484964	0.690931	-0.0720429	0.542146
CCa	-0.0265909	0.525247	-0.244439	0.611139
Ia	1.97366	0.0212979	1.39404	0.0836916
Ip	0.907114	0.188381	0.302842	0.388661
