# Supplementary material for: Comparative Analysis of the Macroscale Structural Connectivity in the Macaque and Human Brain
Source: PLoS Comput Biol. 2014 Mar 27;10(3):e1003529. doi: 10.1371/journal.pcbi.1003529 (PMC3967942; doi:10.1371/journal.pcbi.1003529)
Supplement: Table S3 — Centrality and clustering metrics of the RM regions for whole brain binary network analysis. Metrics in bold indicate that the specific region exhibits a metric with values higher than the mean+1 std (for the BC and EC) and lower than the mean+1 std (for C). The mean and std is calculated across the values obtained for each metric for every RM region. Regions with more than two metrics in bold are highly central and less segregated. (XLS) [file pcbi.1003529.s006.xls]

## Sheet: Sheet1
RM acronyms	Right						Left
	BC		EC		C		BC		EC		C
	Macaque	Human	Macaque	Human	Macaque	Human	Macaque	Human	Macaque	Human	Macaque	Human
PFCoi	46.51	41.47	0.1293	0.0922	0.6949	0.6876	47.18	37.82	0.1293	0.0886	0.6936	0.7064
PFCom	37.46	15.32	0.1164	0.0627	0.6996	0.6946	34.65	35.18	0.1151	0.0849	0.71	0.6383
PFCol	32.97	72.38	0.1152	0.1163	0.7241	0.6312	33.66	59.64	0.1151	0.1203	0.7233	0.6502
G	0.36	42.72	0.0472	0.1123	0.9766	0.6764	0.47	18.05	0.0471	0.0926	0.9708	0.7719
PMCvl	28.69	38.23	0.1193	0.1178	0.7396	0.6873	23.51	42.59	0.1163	0.1228	0.7589	0.684
PFCpol	50.01	21.15	0.1256	0.075	0.6687	0.6934	45.86	40.49	0.1244	0.0996	0.6806	0.6638
PFCvl	82.31	51.14	0.145	0.1245	0.6564	0.6684	81.12	41.15	0.145	0.1202	0.6559	0.6855
PFCm	50.28	22.59	0.1268	0.0877	0.67	0.7041	51.98	23.71	0.129	0.0876	0.6701	0.6942
PFCcl	60.46	98.61	0.1422	0.1436	0.6738	0.6144	61.09	70.7	0.1421	0.1334	0.6727	0.64
M1	10.21	28.11	0.0953	0.127	0.8094	0.7373	13.15	29.4	0.0958	0.1267	0.7841	0.7271
PFCdm	1.05	9.48	0.0511	0.0819	0.9211	0.7841	0.95	26.15	0.0487	0.1031	0.924	0.7176
FEF	15.46	10.62	0.1014	0.094	0.7851	0.7958	13.13	8.15	0.1027	0.083	0.8037	0.8125
PFCdl	54.32	47.88	0.1411	0.1346	0.6847	0.687	54.66	51.11	0.1411	0.1417	0.6842	0.6791
PMCm	23.61	15.93	0.1015	0.103	0.7294	0.7659	24.77	22.64	0.1038	0.111	0.722	0.7323
PMCdl	43.75	28.23	0.1256	0.1208	0.7061	0.733	41.29	26.12	0.1238	0.1184	0.7104	0.7305
Tcpol	51.63	26.61	0.1221	0.0813	0.6778	0.7057	52.44	12.84	0.1222	0.079	0.6763	0.795
TCs	48.3	36.54	0.1166	0.1164	0.6769	0.7117	41.45	35.41	0.1155	0.1193	0.6906	0.7045
TCc	39.16	9.41	0.1128	0.0754	0.7032	0.8295	41.84	9.02	0.1147	0.084	0.6931	0.8413
TCi	7.68	0.16	0.0775	0.0381	0.8681	0.9804	8.16	0.14	0.0774	0.0449	0.8627	0.9895
TCv	51.63	1.83	0.1221	0.0533	0.6778	0.9348	52.44	7.57	0.1222	0.067	0.6763	0.8414
A1	8.25	36.87	0.0789	0.1158	0.7883	0.7143	9.06	32.48	0.0833	0.1142	0.7968	0.7145
A2	21.97	32.07	0.1013	0.1209	0.7409	0.7257	22.24	38.75	0.1012	0.1218	0.7386	0.702
S1	7.73	18.42	0.0699	0.1171	0.8227	0.772	7.19	21.48	0.0676	0.1158	0.8254	0.7546
S2	21.25	17.03	0.0895	0.1105	0.7354	0.7896	22.36	13.28	0.0911	0.1047	0.7368	0.8012
PCi	128.21	50.67	0.1517	0.135	0.6089	0.687	126.71	61.53	0.1516	0.1405	0.6071	0.6669
PCm	56.11	46.17	0.1299	0.1326	0.6734	0.6869	62.07	88.05	0.1312	0.1524	0.666	0.6288
PCip	64.93	41.76	0.1368	0.1304	0.6587	0.7023	68.82	48.49	0.1384	0.1346	0.6525	0.6799
PCs	59.82	36.8	0.1292	0.1326	0.6656	0.7058	60.71	51	0.129	0.1459	0.6643	0.6814
V1	0.31	41.32	0.034	0.1019	0.9619	0.6924	0.16	26.6	0.0341	0.1043	0.981	0.7209
V2	20.46	25.83	0.0828	0.0819	0.7492	0.7429	17.99	27.88	0.0836	0.0939	0.7571	0.7359
VACd	16.58	33.26	0.0851	0.1138	0.7556	0.7225	17.79	45.39	0.0868	0.1201	0.7477	0.6831
VACv	9.25	3.83	0.0657	0.0606	0.8228	0.9031	8.31	6.29	0.0632	0.0681	0.8291	0.869
Amyg	6.96	37.5	0.062	0.0897	0.8492	0.6695	6.7	32.54	0.0628	0.0939	0.8598	0.6957
PHC	79.56	63.15	0.1442	0.1224	0.6508	0.6379	79.95	34.29	0.1443	0.0891	0.6518	0.6718
HC	0.66	40.41	0.0538	0.103	0.961	0.6788	0.2	65.37	0.0521	0.1265	0.9857	0.6418
CCs	15.89	2.15	0.0922	0.0382	0.7746	0.8693	14.95	3.83	0.0873	0.0438	0.7718	0.8158
CCr	3.55	10.18	0.0765	0.0838	0.8782	0.8011	3.47	11.3	0.0764	0.0872	0.8805	0.7736
CCp	91.26	76.02	0.1395	0.142	0.6319	0.6548	99.35	82.76	0.1406	0.1536	0.6242	0.6399
CCa	63.56	78.33	0.1445	0.1511	0.6695	0.6429	63.41	81.72	0.1446	0.1533	0.6711	0.6389
Ia	21.01	45.71	0.1049	0.112	0.7653	0.6862	21.25	28.83	0.1048	0.1082	0.7643	0.7382
Ip	57.24	90.29	0.1392	0.1511	0.6891	0.6279	55.13	88.09	0.1372	0.1513	0.6927	0.6269
