# Supplementary material for: Comparative Analysis of the Macroscale Structural Connectivity in the Macaque and Human Brain
Source: PLoS Comput Biol. 2014 Mar 27;10(3):e1003529. doi: 10.1371/journal.pcbi.1003529 (PMC3967942; doi:10.1371/journal.pcbi.1003529)
Supplement: Table S4 — Centrality and clustering metrics of the RM regions for hemisphere-wise and weighted analysis. Metrics in bold indicate that the specific region exhibits a metric with values higher than the mean+1 std (for the BC and EC) and lower than the mean+1 std (for C). The mean and std is calculated across the values obtained for each metric for every RM region. Note that values for BC and C are normalized. (XLS) [file pcbi.1003529.s007.xls]

## Sheet: Sheet1
RM acronym	Right						Left
	BC		EC		C		BC		EC		C
	Macaque	Human	Macaque	Human	Macaque	Human	Macaque	Human	Macaque	Human	Macaque	Human
PFCoi	0.0391728	0.287179	0.181975	0.074792	0.691136	0.0254804	0.0511447	0.253846	0.17564	0.0514741	0.660712	0.0244693
PFCom	0.00769231	0.0615385	0.173689	0.0282237	0.678114	0.0216086	0.00018315	0.117949	0.16578	0.0378082	0.666416	0.0164114
PFCol	0.00962454	0.110256	0.191993	0.125843	0.635098	0.0293474	0.00797619	0.117949	0.193066	0.142258	0.629955	0.0272227
G	0	0	0.0760123	0.108888	0.638986	0.0288778	0	0	0.0622886	0.066425	0.554012	0.0206926
PMCvl	0.00128205	0.0589744	0.172606	0.217655	0.652751	0.0494928	0.0101435	0.0179487	0.177396	0.184088	0.70546	0.0376518
PFCpol	0.0200193	0	0.18604	0.0533819	0.615106	0.0321573	0.00951465	0.0102564	0.18158	0.0843495	0.620063	0.0228598
PFCvl	0.0712953	0.0230769	0.207553	0.176713	0.676237	0.0378174	0.096746	0.0230769	0.208257	0.169166	0.672299	0.0308087
PFCm	0.00518315	0.120513	0.17243	0.062704	0.625389	0.0328586	0.00689866	0.212821	0.17258	0.11345	0.608665	0.0457953
PFCcl	0.025117	0.176923	0.200085	0.234756	0.656634	0.0464903	0.0352137	0.202564	0.203175	0.24468	0.660095	0.0389975
M1	0.0025641	0.074359	0.101191	0.251331	0.667692	0.0624241	0.0025641	0.0641026	0.0960201	0.264023	0.597922	0.0525014
PFCdm	0	0	0.0640272	0.0666483	0.598401	0.0321281	0	0	0.0529916	0.117593	0.555536	0.0290192
FEF	0	0	0.138379	0.144609	0.613834	0.0492732	0	0	0.146091	0.124842	0.644449	0.0489306
PFCdl	0.0435786	0.297436	0.200183	0.288662	0.677982	0.0566294	0.0676068	0.358974	0.200933	0.315753	0.677808	0.0504545
PMCm	0.00380342	0	0.125772	0.118959	0.714935	0.0406907	0.00587912	0	0.130837	0.178849	0.711992	0.0406371
PMCdl	0.0115842	0.0205128	0.163793	0.185543	0.662716	0.0417323	0.0167979	0	0.169145	0.181133	0.694122	0.0382022
Tcpol	0.0417155	0.130769	0.186169	0.0505916	0.676088	0.0230163	0.0119719	0.0512821	0.183485	0.0312297	0.663657	0.0210338
TCs	0.0435989	0.34359	0.194849	0.210819	0.700839	0.0477192	0.0429335	0.253846	0.194821	0.178214	0.727152	0.0412104
TCc	0.118538	0.128205	0.196696	0.0843483	0.737638	0.0334593	0.138275	0.102564	0.201753	0.0719668	0.725272	0.0254041
TCi	0.00543346	0	0.168786	0.0189019	0.674216	0.0327979	0.0032967	0.0564103	0.168474	0.0252633	0.668775	0.0315767
TCv	0.0429976	0.0230769	0.18705	0.0280665	0.679367	0.0322747	0.0337668	0.112821	0.184789	0.0412168	0.668319	0.0288838
A1	0	0	0.104268	0.113694	0.672247	0.0308478	0	0	0.108	0.0875463	0.642134	0.0242471
A2	0.00149573	0.074359	0.140265	0.213657	0.616602	0.0490246	0.0017094	0.1	0.144791	0.181672	0.629607	0.0428211
S1	0	0.0461538	0.0906922	0.222037	0.601429	0.0604983	0	0.0102564	0.08355	0.218387	0.58223	0.0485744
S2	0	0	0.108182	0.176629	0.571414	0.0432496	0.00042735	0	0.112779	0.100923	0.559766	0.0346564
PCi	0.118524	0.417949	0.192353	0.301886	0.640319	0.069875	0.121908	0.412821	0.195103	0.270651	0.644966	0.0458121
PCm	0.00422263	0.0538462	0.162146	0.144068	0.613303	0.0384009	0.00418193	0.0820513	0.16141	0.185716	0.591417	0.0330755
PCip	0.00153032	0.0820513	0.161812	0.227147	0.668364	0.0525121	0.00148962	0.0846154	0.171902	0.20474	0.674569	0.0372689
PCs	0.00471103	0.0692308	0.150546	0.189863	0.595472	0.049932	0.00863248	0.0666667	0.152136	0.199815	0.597063	0.0385521
V1	0	0.0974359	0.0575308	0.075591	0.639397	0.0360526	0	0.24359	0.0489245	0.116259	0.574299	0.0348587
V2	0.0133333	0.0384615	0.134539	0.0536197	0.677787	0.0336453	0.0247558	0.120513	0.136766	0.0945783	0.678914	0.0302496
VACd	0.0025641	0.228205	0.131036	0.145867	0.699269	0.0413139	0.0025641	0.0410256	0.13341	0.131291	0.671665	0.0357815
VACv	0	0	0.0988644	0.0413307	0.67076	0.0320688	0	0.0128205	0.103918	0.0601967	0.723546	0.0328631
Amyg	0	0.025641	0.112591	0.0262654	0.574473	0.0154097	0	0.0487179	0.114277	0.0296282	0.586969	0.0157582
PHC	0.0475519	0.0179487	0.194297	0.0314704	0.620139	0.019709	0.0388462	0	0.193061	0.0219883	0.611584	0.0145602
HC	0	0.0128205	0.0908631	0.0330175	0.645095	0.0204872	0	0.00769231	0.0783563	0.0349191	0.599572	0.0168399
CCs	0	0	0.150061	0.017142	0.680596	0.0447354	0	0	0.143325	0.0439937	0.691417	0.0596964
CCr	0	0	0.096217	0.0304523	0.609293	0.0231148	0	0.00512821	0.0967157	0.0455079	0.609762	0.0247412
CCp	0.00940171	0.320513	0.176357	0.149934	0.596381	0.0384698	0.00735043	0.425641	0.17732	0.209084	0.579545	0.0362569
CCa	0.00518315	0.358974	0.174229	0.222136	0.603761	0.0610301	0.00689866	0.497436	0.176047	0.302901	0.607908	0.0594843
Ia	0.00105311	0.328205	0.170183	0.172782	0.698015	0.0403604	0.0100916	0.115385	0.166033	0.0941887	0.674941	0.0267339
Ip	0.0357031	0.338462	0.184347	0.271811	0.700728	0.06049	0.014823	0.223077	0.179165	0.206546	0.699423	0.0507544
