# Supplementary material for: Comparative Analysis of the Macroscale Structural Connectivity in the Macaque and Human Brain
Source: PLoS Comput Biol. 2014 Mar 27;10(3):e1003529. doi: 10.1371/journal.pcbi.1003529 (PMC3967942; doi:10.1371/journal.pcbi.1003529)
Supplement: Table S5 — List of regions constituting the rich club in macaque and human for whole brain binary network analysis. The set of regions corresponds to the level k for which the maximum normalized RCC was observed (k = 56 for macaque and k = 55 for human) (see Fig. 4). Regions in bold denote rich club regions common in both species. Coordinates for the macaque correspond to the F99 space and for the human to MNI space. The suffixes R and L denote the right and left hemisphere. (XLS) [file pcbi.1003529.s008.xls]

## Sheet: Sheet1
		Coordinates of centre of mass
	RM acronyms	x	y	z
Macaque	PHC_R	13.26	-20.92	-7.1
	Ip_R	21.3	-4.81	-1,10
	PFCvl_R	19.31	9.24	7.95
	PFCcl_R	11.41	15.55	12.9
	CCp_R	3.52	-21.3	9.1
	CCa_R	2.46	1.66	12.8
	PCi_R	16.73	-22.96	16.8
	PCip_R	9.15	-23.75	13.9
	PFCdl_R	6.4	13.91	18.3
	PHC_L	-13.02	-20.78	-7.91
	Ip_L	-21.42	-2.39	-1.19
	PFCvl_L	-20.1	9.86	8.9
	PFCcl_L	-12.1	16.47	12.1
	CCp_L	-4.23	-20.98	8.44
	CCa_L	-3.54	4.11	13
	PCi_L	-17.3	-23.33	16.1
	PCm_L	-3.4	-26.52	14.9
	PCip_L	-10.65	-22.37	13.8
	PFCdl_L	-7.58	14.2	17.4
Human	Ip_R	42.83	-4.1	1.42
	PFCcl_R	25.43	40.83	34.79
	CCp_R	9.92	-48.92	26.33
	CCa_R	6	13.65	30.61
	PCi_R	41.62	-53.39	42.95
	PFCdl_R	24.8	12.89	53.77
	Ip_L	-42.92	-4.18	1.28
	PFCcl_L	-25.44	40.87	34.8
	CCp_L	-9.86	-48.9	26.3
	CCa_L	-5.68	13.53	30.18
	PCi_L	-41.67	-53.46	43.03
	PCm_L	-8.34	-56.88	39.65
	PCip_L	-22,64	-62	56.03
	PCs_L	-13.93	-52.85	60.79
	PFCdl_L	-24.7	13.16	53.91
