# Supplementary material for: Comparative Analysis of the Macroscale Structural Connectivity in the Macaque and Human Brain
Source: PLoS Comput Biol. 2014 Mar 27;10(3):e1003529. doi: 10.1371/journal.pcbi.1003529 (PMC3967942; doi:10.1371/journal.pcbi.1003529)
Supplement: Table S6 — List of regions constituting the rich club for the hemisphere-wise and weighted analysis for the macaque (left hemisphere). The set of regions corresponds to the level k for which the maximum normalized RCC was observed (k = 32). Coordinates correspond to the F99 space. (XLS) [file pcbi.1003529.s009.xls]

## Sheet: Sheet1
		Coordinates
Macaque Left	RM acronyms	x	y	z
	Tcpol	-16.1097	0.12328	-15.6904
	Tcs	-24.4231	-11.1937	-0.375184
	PFCoi	-11.0394	6.16448	-1.57434
	Ia	-17.6064	3.28177	-3.44927
	PFCom	-4.73153	13.2965	1.65699
	Tcc	-23.5891	-14.601	-4.52239
	PFCol	-17.5756	15.5475	8.45867
	Tci	-24.5206	-13.5332	-13.0387
	PHC	-13.0241	-20.7887	-7.91995
	PMCvl	-22.7041	4.26851	6.22314
	Ip	-21.4265	-2.39034	-1.19844
	PFCpol	-5.24905	24.6442	9.71065
	PFCvl	-20.1051	9.85554	8.90914
	PFCm	-3.95122	16.6316	9.8612
	Tcv	-17.197	-23.2778	-8.35356
	PFCcl	-12.107	16.4755	12.1624
	A2	-25.3516	-13.5984	4.54326
	Ccp	-4.22752	-20.9855	8.44059
	Cca	-3.53838	4.10724	13.019
	Pci	-17.346	-23.3354	16.1313
	Pcm	-3.39775	-26.5275	14.9936
	Pcip	-10.6526	-22.3725	13.8943
	PCs	-9.43159	-25.7306	20.5553
	PFCdl	-7.5868	14.212	17.4655
	PMCdl	-7.37382	3.6599	20.8523
