# Supplementary material for: Comparative Analysis of the Macroscale Structural Connectivity in the Macaque and Human Brain
Source: PLoS Comput Biol. 2014 Mar 27;10(3):e1003529. doi: 10.1371/journal.pcbi.1003529 (PMC3967942; doi:10.1371/journal.pcbi.1003529)
Supplement: Table S7 — List of regions constituting the rich club a for the hemisphere-wise and weighted analysis for the macaque and human (right hemisphere). The set of regions corresponds to the level k for which the maximum normalized RCC was observed (k = 33 for macaque and k = 31 for human). Regions in bold denote rich club regions common in both species. Coordinates for the macaque correspond to the F99 space and for the human to MNI space. (XLS) [file pcbi.1003529.s010.xls]

## Sheet: Sheet1
		Coordinates
Macaque Right	RM acronyms	x	y	z
	Tcpol	17.2641	-0.0923518	-14.8907
	Tcs	24.271	-12.9074	1.71992
	PFCoi	10.9498	6.958	-0.896038
	PFCom	3.81482	11.9878	1.16657
	Tcc	23.0856	-14.4271	-3.59545
	PFCol	16.7824	14.8592	8.70034
	Tci	25.2767	-13.3906	-12.0128
	PHC	13.2633	-20.9225	-7.10806
	PMCvl	22.266	3.36201	6.49579
	Ip	21.356	-4.80534	-1.10829
	PFCpo	4.08002	23.229	9.87535
	PFCvl	19.3122	9.23797	7.95176
	PFCm	2.3855	14.9666	9.80465
	Tcv	16.7652	-22.0023	-8.17251
	PFCcl	11.4108	15.5539	12.9803
	Ccp	3.51816	-21.372	9.1333
	Cca	2.45537	1.65878	12.8409
	Pci	16.7305	-22.9641	16.8899
	Pcm	2.2284	-27.5276	14.5686
	PCs	8.93072	-25.4863	20.8153
	PFCdl	6.39746	13.9162	18.3594
	PMCdl	5.85698	3.76503	21.2906
Human Right	Tcpol	33.2013	-5.64397	-33.8966
	Tcs	55.9708	-31.1684	-5.46891
	Amyg	23.0875	-3.98523	-17.687
	PFCoi	20.0609	29.1677	-20.6994
	Ia	39.3613	12.7806	-14.881
	PFCol	29.4473	48.8309	-4.61798
	PHC	21.8749	-34.3648	-11.705
	G	34.7404	24.3891	-3.33094
	PMCvl	47.6841	19.896	11.7572
	Ip	42.8358	-4.10341	1.41514
	HC	26.4971	-20.9589	-14.2501
	PFCvl	41.28	39.3887	17.9394
	VACd	28.4937	-84.6668	18.9333
	PFCcl	25.4332	40.8395	34.7968
	A2	49.9959	-27.437	13.6188
	Ccp	9.92459	-48.9269	26.3353
	Cca	6.00638	13.6514	30.6179
	S2	52.9285	-19.4667	18.5347
	A1	37.3398	-18.9112	13.509
	M1	26.8305	-17.2502	52.4351
	Pci	41.6263	-53.3907	42.9504
	Pcm	8.36914	-56.8385	39.6368
	Pcip	22.6902	-61.9058	55.9629
	PCs	13.9906	-52.7818	60.8594
	PFCdl	24.8083	12.8904	53.7782
	PMCdl	25.4533	-5.33023	66.9133
