# Supplementary material for: Comparative Analysis of the Macroscale Structural Connectivity in the Macaque and Human Brain
Source: PLoS Comput Biol. 2014 Mar 27;10(3):e1003529. doi: 10.1371/journal.pcbi.1003529 (PMC3967942; doi:10.1371/journal.pcbi.1003529)
Supplement: Table S8 — HCS and HMIS values for the BB 47 regions for whole brain binary network analysis. Regions exhibiting significant HCS and HMIS values (p<0.05 Bonferroni corrected) are in bold. The p-values and z-scores of the aforementioned metrics are also depicted. (XLS) [file pcbi.1003529.s011.xls]

## Sheet: Sheet1
BB 47 acronyms	Right				Left
	HCS		HMIS		HCS		HMIS
	z-score	p-value	z-score	p-value	z-score	p-value	z-score	p-value
FA	3.32	0.0005	2.94	0.0006	3.82	0.0001	3.05	0.0005
FB	3.76	0.0003	0.99	0.1648	2.99	0.0036	1.27	0.1035
FC	4.04	0.0001	1.32	0.0939	3.42	0.0008	0.17	0.4413
FF	2.47	0.0132	1.41	0.0785	2.53	0.0108	2.42	0.0055
FL	1.73	0.07	0.93	0.1751	3.32	0.0006	1.68	0.0455
IA	2.4	0.0149	1.9	0.0258	3.66	0.0001	2.05	0.0157
IB	2.73	0.0074	-0.17	0.5766	2.51	0.0122	-0.85	0.8055
LA	2.51	0.0162	-0.41	0.6614	1.56	0.1189	-0.51	0.6985
LC	0.01	0.6213	-2.4	0.989	-0.67	0.8448	-2.7	0.9952
PE	1.29	0.171	0.87	0.1919	2.72	0.0091	1.15	0.1279
OA	2.05	0.0372	2.12	0.0133	1.88	0.0539	1.44	0.0729
OB	2	0.0442	4.58	0.0001	2.09	0.0343	3.92	0.0001
OC	2.9	0.0035	4.35	0.0001	3.2	0.0009	4.14	0.0001
PA	3.64	0.0008	3.68	0.0001	3.85	0.0004	3.88	0.0001
PB	2.49	0.0118	3.65	0.0001	3.16	0.0014	3.34	0.0002
PC	2.26	0.0219	2.66	0.0026	2.35	0.0171	2.98	0.0005
PF	0.96	0.25	0.24	0.4087	1.56	0.0992	0.09	0.468
PG	4.03	0.0005	0.76	0.2265	4.28	0.0002	0.16	0.4355
TA	2.16	0.029	0.41	0.349	1.8	0.061	0.21	0.4239
TB	1.29	0.155	0.96	0.1688	2.58	0.0102	1.11	0.1352
TC	1.24	0.1738	0.55	0.2975	1.51	0.1105	0.72	0.2396
TE	3.46	0.0002	1.23	0.1067	3.37	0.0004	1.04	0.1493
TF	3.82	0.0002	3.91	0.0001	3.26	0.0019	3.7	0.0001
TG	1.23	0.176	-0.51	0.6964	1.26	0.1647	-0.56	0.7138
TH	2.71	0.0065	0	0.5033	2.35	0.0175	-0.21	0.5865
