# Supplementary material for: Comparative Analysis of the Macroscale Structural Connectivity in the Macaque and Human Brain
Source: PLoS Comput Biol. 2014 Mar 27;10(3):e1003529. doi: 10.1371/journal.pcbi.1003529 (PMC3967942; doi:10.1371/journal.pcbi.1003529)
Supplement: Table S9 — List of regions constituting the rich club in macaque and human based on the BB 47 parcellation scheme for whole brain binary network analysis. The set of regions corresponds to the level k for which the maximum normalized RCC was observed (not shown). Regions in bold denote rich club regions common in both species. Coordinates for the macaque correspond to the F99 space and for the human to MNI space. The suffixes R and L denote the right and left hemisphere. (XLS) [file pcbi.1003529.s012.xls]

## Sheet: Sheet1
		Coordinates of centre of mass
	BB 47 acronyms	x	y	z
Macaque	FB_L	11.34	2.74	16.7
	LA_L	7.98	12.82	12.49
	LC_L	3.04	-15.51	13.48
	PE_L	6.69	-22.85	17.92
	PF_L	19.64	-8.85	7.25
	PG_L	16.32	-22.50	15.3
	FB_R	-12.97	3.02	16.05
	IB_R	-17.68	2.73	-2.72
	LA_R	-9.29	13.88	12
	LC_R	-3.53	-12.92	13.63
	PE_R	-8.05	-22.18	18.33
	PF_R	-21.08	-7.84	6.18
	PG_R	-17.51	-22.42	14.56
Human	LA_L	16.36	37.03	25.75
	LC_L	6.07	-35.91	34.74
	PE_L	11.99	-53.77	51.28
	OA_L	21.52	-85.09	15.18
	PG_L	40.26	-56.97	40.15
	LA_R	-18.43	37.14	25.86
	LC_R	-8.10	-35.94	34.76
	PE_R	-13.95	-53.8	51.24
	PG_R	-42.3	-56.97	40.19
	TB_R	-46.1	-9.46	-2.23
